# Supplementary material for: Work-life realities of doctors in Georgia and their impact on mental health and work-related well-being: A cross-sectional study
Source: PLoS One. 2026 May 29;21(5):e0349641. doi: 10.1371/journal.pone.0349641 (PMC13220998; doi:10.1371/journal.pone.0349641)
Supplement: S2 Database — (XLSX) [file pone.0349641.s002.xlsx]

## Sheet: Sheet1
Study Group														Control Group
Age group: 25-30 years			Age group: 30-35 years			Age group: 35-60 years			Age group: Retirement age					Age group: 25-30 years			Age group: 30-35 years			Age group: 35-60 years			Age group: Retirement age
Age	Marital Status	Gender	Age	Marital Status	Gender	Age	Marital Status	Gender	Age	Marital Status	Gender			Age	Marital Status	Gender	Age	Marital Status	Gender	Age	Marital Status	Gender	Age	Marital Status	Gender
25	M	Male	34	D	Female	51	M	Female	64	M	Female			27	S	Male	33	S	Male	42	M	Female	61	W	Female
28	M	Female	31	D	Female	48	M	Female	65	M	Male			28	S	Female	34	S	Male	41	M	Female	63	M	Male
28	M	Male	31	S	Male	42	S	Male	71	M	Female			25	S	Male	32	M	Female	38	D	Female	67	M	Female
28	D	Female	33	D	Female	40	D	Female	69	S	Female			30	M	Female	31	S	Male	52	M	Female	62	D	Female
27	M	Male	33	S	Female	49	D	Male	68	M	Female			29	M	Female	35	D	Male	41	M	Female	62	M	Male
27	S	Female	35	M	Male	45	M	Female	70	S	Female			25	S	Male	33	D	Male	40	M	Female	65	W	Female
26	S	Female	31	S	Female	48	D	Male	61	S	Male			26	S	Male	33	S	Male	50	M	Female	66	M	Female
25	S	Female	30	M	Male	59	M	Female	64	M	Female			29	M	Female	35	M	Female	55	M	Female	64	M	Female
28	M	Female	31	S	Female	41	S	Male	63	D	Female			27	D	Female	34	M	Female	60	W	Female	Summary
29	S	Male	33	S	Male	36	S	Female	68	S	Male			30	S	Male	35	M	Female	55	M	Female	Character groups		Share (%)
29	S	Male	34	S	Female	51	D	Female	62	D	Female			25	S	Male	31	D	Female	42	M	Female	Female		61
28	S	Female	35	S	Female	52	S	Female	74	S	Female			30	M	Female	33	M	Female	36	S	Male	Male		39
29	M	Male	30	M	Male	55	M	Female	72	W	Female			26	S	Female	32	M	Female	55	M	Male	Married		55.8
27	S	Female	32	S	Male	37	M	Female	74	M	Male			29	S	Male	34	W	Female	50	M	Female	Single		35
26	S	Female	34	M	Female	60	S	Female	63	S	Male			27	S	Male	35	M	Female	49	M	Female	Divorced		7.5
27	S	Male	35	M	Male	38	D	Female	70	S	Female			28	M	Female	33	S	Male	42	D	Male	Widowed		1.7
29	S	Female	30	M	Female	52	D	Male	70	M	Female			27	S	Female	31	S	Male	50	M	Female	Age group: 25-30 years		31
26	S	Female	35	D	Male	49	D	Male	65	M	Female			30	M	Female	32	S	Female	36	S	Female	Age group: 30-35 years		32
26	S	Female	32	D	Male	48	S	Female	72	M	Male			30	M	Female	33	M	Female	39	M	Female	Age group: 35-60 years		34
29	S	Male	31	S	Male	42	S	Female	63	D	Female			29	M	Male	34	D	Female	36	M	Female	Age group: Retirement age		3
25	M	Male	32	S	Female	44	M	Male	Summary					30	M	Female	35	M	Female	42	M	Male
25	S	Female	34	S	Male	47	S	Female	Character groups		Share (%)			25	S	Male	34	M	Female	54	M	Female
28	S	Male	33	D	Female	43	M	Male	Female		58			27	M	Male	31	S	Male	37	M	Female
28	S	Female	34	S	Female	57	S	Female	Male		42			30	S	Male	31	M	Female	44	S	Female
25	S	Female	33	M	Male	48	S	Male	Married		32			28	S	Male	33	M	Female	37	S	Male
28	S	Female	35	M	Male	45	D	Female	Single		32			26	M	Male	32	M	Female	41	M	Female
28	S	Female	34	D	Male	54	W	Female	Divorced		34			28	S	Male	33	S	Female	42	M	Female
27	S	Male	33	D	Male	58	D	Female	Widowed		2			30	S	Male	33	M	Female	42	M	Female
29	S	Female	32	S	Female	48	S	Male	Age group: 25-30 years		18			30	S	Male	33	S	Male	57	M	Female
27	S	Male	30	D	Male	60	M	Female	Age group: 30-35 years		37			30	M	Female	31	S	Male	39	M	Female
26	S	Female	33	S	Female	39	M	Female	Age group: 35-60 years		40			25	S	Female	31	M	Male	58	M	Female
27	S	Male	33	S	Female	49	S	Male	Age group: Retirement age		5			25	M	Female	33	M	Female	55	M	Male
26	M	Male	32	D	Female	38	D	Male						25	S	Male	34	S	Female	54	M	Female
28	M	Female	32	D	Female	42	S	Female						29	M	Female	32	M	Female	50	D	Male
28	S	Male	31	S	Male	48	S	Female						28	S	Male	32	M	Female	44	M	Female
29	S	Male	32	S	Male	39	D	Female						27	S	Male	35	M	Female	44	M	Female
26	S	Male	30	S	Female	49	M	Female						29	M	Female	31	M	Female	50	M	Female
26	S	Male	32	D	Male	45	M	Male						25	S	Male	34	M	Female	55	M	Female
29	S	Female	31	S	Male	51	M	Female						29	S	Male	34	M	Female	54	D	Female
26	S	Male	34	S	Female	52	M	Female						29	S	Female	33	S	Female	57	M	Female
26	S	Male	32	M	Female	44	M	Female						25	S	Male	32	M	Female	55	M	Male
25	M	Female	31	M	Male	42	S	Female						26	S	Female	33	S	Female	54	M	Female
27	S	Female	30	D	Female	60	M	Female						30	S	Male	32	M	Female	41	M	Male
29	M	Male	34	S	Male	43	M	Male						29	M	Female	31	S	Male	56	M	Female
28	S	Female	31	M	Male	54	M	Female						27	S	Female	31	S	Male	55	M	Male
26	S	Female	32	D	Female	60	S	Male						29	M	Female	35	M	Female	51	D	Female
28	D	Female	33	D	Female	39	M	Female						27	S	Female	31	S	Male	36	M	Female
29	S	Male	35	M	Female	59	D	Male						28	M	Female	32	M	Female	43	M	Female
28	S	Male	32	S	Female	37	M	Female						26	S	Male	35	M	Female	53	M	Male
29	S	Female	31	M	Male	41	S	Male						30	S	Male	31	M	Female	50	D	Male
29	S	Male	34	M	Female	59	D	Female						28	S	Male	32	M	Female	56	M	Female
28	S	Female	34	D	Male	59	D	Female						28	S	Male	35	M	Female	38	M	Female
29	S	Male	32	M	Female	55	D	Female						29	M	Male	35	M	Female	46	M	Female
26	M	Male	35	S	Female	45	W	Female						30	S	Female	32	D	Male	49	M	Female
25	M	Male	30	M	Male	45	S	Female						30	M	Female	35	M	Female	37	S	Female
28	S	Female	32	W	Female	36	M	Female						27	S	Male	35	M	Female	49	M	Male
25	M	Male	32	S	Male	48	M	Female						27	S	Male	34	M	Female	59	M	Female
28	M	Male	31	S	Female	58	M	Female						29	S	Male	32	S	Male	54	M	Female
25	S	Male	35	D	Male	42	S	Female						29	S	Male	35	S	Male	50	M	Female
29	M	Male	30	M	Male	46	D	Female						25	S	Male	31	M	Female	45	M	Male
25	S	Female	35	M	Female	44	D	Male						27	S	Female	35	S	Male	37	M	Female
25	M	Male	34	D	Female	56	S	Female						30	M	Female	34	S	Male	40	D	Female
26	S	Male	33	M	Male	50	M	Male						30	M	Female	33	M	Female	36	S	Male
27	S	Male	35	M	Female	52	S	Female						27	S	Male	31	S	Male	41	M	Female
29	M	Female	32	S	Male	57	M	Male						29	S	Male	35	M	Male	38	M	Female
28	S	Female	33	D	Female	58	M	Female						29	S	Male	31	S	Female	59	W	Female
25	S	Female	30	S	Female	42	M	Male						30	S	Male	32	S	Male	38	S	Male
27	S	Male	33	M	Female	40	M	Female						25	D	Female	32	S	Male	45	M	Female
27	M	Female	31	M	Female	43	S	Female						28	S	Female	34	M	Female	55	M	Female
25	M	Male	31	S	Female	39	D	Female						28	S	Male	35	M	Female	57	M	Female
			35	D	Female	44	S	Female						28	M	Female	33	S	Male	52	M	Female
			33	M	Male	45	S	Female						27	D	Female	34	M	Female	41	S	Male
			32	D	Male	41	M	Female						25	S	Male	32	S	Male	47	M	Female
			32	D	Female	51	D	Male						29	M	Female	31	S	Male	58	D	Female
			33	M	Female	52	D	Male									34	M	Female	49	M	Female
			30	S	Female	37	M	Female									34	S	Female	45	M	Female
			33	S	Male	40	S	Female									35	M	Female	42	M	Female
			30	S	Male	41	S	Female												45	M	Female
			35	S	Male	38	M	Male												46	M	Female
			31	S	Female	58	M	Female												45	M	Female
			35	D	Female	46	D	Male												44	M	Female
			31	M	Male	44	M	Female
			34	S	Female	41	S	Male
			35	M	Male	42	S	Female
			33	S	Male	38	D	Male
			33	S	Male	40	S	Female
			31	D	Female	40	D	Male
			32	D	Male	41	S	Female
			31	M	Female	50	S	Male
			33	M	Female	58	M	Female
			31	D	Male	51	S	Male
			31	M	Male	40	D	Female
			31	M	Female	38	D	Male
			34	S	Female	60	S	Female
			30	M	Female	38	S	Female
			30	S	Female	56	D	Female
			33	S	Male	41	S	Male
			35	S	Female	55	D	Female
			32	S	Male	50	S	Male
			30	S	Male	40	S	Male
			32	D	Male	57	S	Female
			35	D	Male	50	S	Female
			30	D	Male	42	M	Female
			31	S	Female	48	D	Male
			32	M	Male	59	D	Female
			32	D	Female	40	S	Female
			35	S	Female	59	M	Male
			33	D	Female	37	D	Male
			32	D	Male	37	S	Female
			31	D	Female	51	M	Female
			34	D	Female	55	M	Female
			30	D	Male	60	S	Female
			33	D	Male	37	S	Female
			31	D	Male	45	D	Male
			33	S	Male	43	D	Male
			31	M	Male	49	M	Female
			32	D	Female	53	D	Female
			33	S	Female	57	S	Female
			34	D	Female	38	D	Female
			35	S	Male	43	M	Male
			33	S	Female	38	S	Male
			33	S	Male	55	S	Female
			34	S	Female	46	M	Female
			30	M	Female	39	M	Female
			33	D	Female	47	M	Female
			35	D	Male	54	M	Female
			31	S	Female	55	D	Male
			30	D	Female	38	D	Male
			33	D	Male	58	D	Female
			31	M	Female	53	S	Female
			31	M	Male	50	M	Female
			32	D	Male	57	D	Male
			32	M	Female	59	D	Male
			33	D	Male	58	D	Female
			34	M	Male	51	S	Female
			35	S	Male	46	S	Female
			34	D	Male	37	S	Female
			30	S	Female	36	D	Male
			32	M	Male	46	S	Female
			30	D	Female	42	S	Male
			32	M	Male	55	S	Female
			30	S	Female	44	M	Male
			32	M	Female	49	D	Female
			34	M	Male	51	D	Male
			32	D	Female	48	M	Female
						43	M	Female
						56	S	Female
						56	M	Female
						38	M	Female
						48	M	Male
						47	D	Female
						39	M	Female
						53	M	Male
						49	M	Female
						42	S	Female

## Sheet: Sheet3
Study Group													Control Group
Participant	Stress statuss	Mild depression	Moderate depression	Severe depression	Participant	Stress statuss	Mild depression	Moderate depression	Severe depression				Participant ID	Stress statuss	Mild depression	Moderate depression	Severe depression	Participant ID	Stress statuss	Mild depression	Moderate depression	Severe depression
№1	Yes	No	Yes	Yes	№196	Yes	No	No	No				№1	Yes	Yes	No	No	№121	Yes	No	Yes	No
№2	Yes	No	No	No	№197	Yes	No	No	No				№2	Yes	Yes	No	No	№122	No	No	No	No
№3	Yes	No	No	No	№198	Yes	No	No	No				№3	No	No	No	No	№123	Yes	No	No	No
№4	Yes	No	Yes	Yes	№199	Yes	No	Yes	No				№4	No	No	No	No	№124	No	No	No	No
№5	Yes	Yes	Yes	Yes	№200	Yes	No	Yes	No				№5	Yes	Yes	No	No	№125	Yes	No	No	No
№6	Yes	No	Yes	No	№201	Yes	No	Yes	Yes				№6	Yes	Yes	Yes	Yes	№126	No	No	No	No
№7	Yes	Yes	No	No	№202	Yes	No	Yes	No				№7	Yes	Yes	No	No	№127	No	No	No	No
№8	Yes	No	Yes	No	№203	Yes	No	No	Yes				№8	Yes	Yes	No	No	№128	No	No	No	No
№9	Yes	Yes	Yes	No	№204	Yes	No	No	Yes				№9	Yes	Yes	No	No	№129	Yes	No	Yes	No
№10	Yes	No	Yes	No	№205	Yes	No	No	Yes				№10	Yes	Yes	No	No	№130	No	No	No	No
№11	Yes	No	No	Yes	№206	Yes	No	No	No				№11	Yes	Yes	No	No	№131	Yes	Yes	No	No
№12	Yes	No	Yes	No	№207	Yes	No	Yes	Yes				№12	Yes	Yes	No	No	№132	Yes	No	No	No
№13	Yes	No	Yes	No	№208	Yes	No	Yes	No				№13	No	No	No	No	№133	No	No	No	No
№14	Yes	No	Yes	No	№209	No	No	No	No				№14	Yes	Yes	Yes	Yes	№134	Yes	No	Yes	No
№15	Yes	Yes	Yes	Yes	№210	Yes	No	No	No				№15	Yes	Yes	Yes	Yes	№135	Yes	No	Yes	No
№16	Yes	No	Yes	Yes	№211	Yes	No	No	No				№16	Yes	Yes	No	No	№136	No	No	No	No
№17	Yes	No	No	Yes	№212	Yes	No	No	No				№17	Yes	No	Yes	No	№137	No	No	No	No
№18	Yes	No	Yes	No	№213	Yes	No	No	No				№18	Yes	No	Yes	No	№138	No	No	No	No
№19	Yes	No	Yes	Yes	№214	Yes	No	Yes	Yes				№19	Yes	No	Yes	No	№139	Yes	No	Yes	No
№20	Yes	No	No	No	№215	Yes	No	Yes	Yes				№20	Yes	No	Yes	No	№140	Yes	No	Yes	No
№21	Yes	No	Yes	No	№216	Yes	No	Yes	Yes				№21	Yes	No	Yes	No	№141	Yes	No	Yes	Yes
№22	Yes	No	No	No	№217	No	No	No	No				№22	Yes	Yes	No	No	№142	No	No	No	No
№23	Yes	No	No	No	№218	Yes	No	Yes	No				№23	Yes	Yes	No	No	№143	Yes	Yes	No	No
№24	Yes	No	Yes	No	№219	Yes	Yes	No	Yes				№24	Yes	Yes	No	No	№144	Yes	No	No	No
№25	Yes	No	Yes	No	№220	Yes	No	Yes	Yes				№25	No	No	No	No	№145	Yes	Yes	No	No
№26	Yes	No	No	Yes	№221	Yes	No	Yes	No				№26	No	No	No	No	№146	No	No	No	No
№27	Yes	No	No	No	№222	Yes	No	Yes	No				№27	No	No	No	No	№147	No	No	No	No
№28	Yes	No	No	Yes	№223	Yes	No	Yes	Yes				№28	Yes	Yes	No	No	№148	No	No	No	No
№29	Yes	No	Yes	No	№224	Yes	No	No	Yes				№29	Yes	Yes	No	No	№149	Yes	No	Yes	Yes
№30	Yes	Yes	No	Yes	№225	Yes	No	No	No				№30	No	No	No	No	№150	No	No	No	No
№31	Yes	No	Yes	No	№226	Yes	No	Yes	No				№31	Yes	Yes	No	No	№151	Yes	No	No	No
№32	Yes	No	No	No	№227	Yes	No	Yes	No				№32	Yes	Yes	Yes	Yes	№152	Yes	No	No	No
№33	Yes	No	Yes	No	№228	Yes	No	Yes	No				№33	Yes	Yes	No	No	№153	Yes	No	No	No
№34	Yes	No	Yes	No	№229	Yes	No	Yes	Yes				№34	No	No	No	No	№154	No	No	No	No
№35	Yes	No	No	No	№230	Yes	No	No	No				№35	Yes	No	Yes	No	№155	Yes	No	Yes	Yes
№36	Yes	No	No	Yes	№231	Yes	No	No	No				№36	Yes	Yes	No	No	№156	Yes	No	Yes	No
№37	Yes	No	No	Yes	№232	Yes	No	Yes	Yes				№37	No	No	No	No	№157	Yes	Yes	Yes	No
№38	Yes	No	Yes	No	№233	Yes	No	Yes	No				№38	Yes	No	Yes	No	№158	Yes	Yes	No	No
№39	Yes	No	No	Yes	№234	Yes	No	No	Yes				№39	Yes	Yes	No	No	№159	No	No	No	No
№40	Yes	No	Yes	Yes	№235	Yes	No	No	Yes				№40	Yes	Yes	No	No	№160	Yes	No	Yes	No
№41	No	No	No	No	№236	Yes	No	No	No				№41	No	No	No	No	№161	No	No	No	No
№42	Yes	No	No	Yes	№237	Yes	No	No	No				№42	Yes	Yes	No	No	№162	Yes	Yes	No	No
№43	Yes	No	No	Yes	№238	Yes	No	No	No				№43	Yes	Yes	No	No	№163	Yes	Yes	No	No
№44	Yes	No	No	Yes	№239	Yes	No	Yes	Yes				№44	Yes	Yes	No	No	№164	No	No	No	No
№45	Yes	No	No	No	№240	Yes	No	No	No				№45	No	No	No	No	№165	No	No	No	No
№46	Yes	No	Yes	No	№241	Yes	No	No	No				№46	Yes	Yes	No	No	№166	Yes	Yes	No	No
№47	Yes	No	Yes	Yes	№242	Yes	No	Yes	No				№47	Yes	Yes	No	No	№167	Yes	Yes	No	No
№48	No	No	No	No	№243	Yes	No	No	No				№48	Yes	Yes	No	No	№168	Yes	No	Yes	Yes
№49	Yes	No	No	Yes	№244	Yes	No	No	No				№49	Yes	No	Yes	No	№169	Yes	Yes	No	No
№50	Yes	Yes	No	Yes	№245	Yes	No	Yes	No				№50	Yes	No	Yes	Yes	№170	No	No	No	No
№51	Yes	No	No	No	№246	Yes	Yes	No	No				№51	Yes	No	Yes	No	№171	Yes	Yes	No	No
№52	Yes	No	No	Yes	№247	Yes	No	No	No				№52	No	No	No	No	№172	No	No	No	No
№53	Yes	No	No	No	№248	Yes	No	No	No				№53	No	No	No	No	№173	Yes	Yes	No	No
№54	Yes	No	No	No	№249	Yes	No	Yes	Yes				№54	Yes	No	Yes	Yes	№174	No	No	No	No
№55	Yes	No	Yes	Yes	№250	Yes	No	Yes	No				№55	No	No	No	No	№175	Yes	Yes	No	No
№56	Yes	No	Yes	No	№251	Yes	No	No	No				№56	Yes	Yes	No	No	№176	No	No	No	No
№57	Yes	No	Yes	Yes	№252	Yes	Yes	No	No				№57	No	No	No	No	№177	No	No	No	No
№58	Yes	No	Yes	No	№253	Yes	No	Yes	No				№58	No	No	No	No	№178	Yes	Yes	No	No
№59	Yes	No	No	Yes	№254	Yes	No	No	No				№59	Yes	No	Yes	No	№179	No	No	No	No
№60	Yes	No	Yes	Yes	№255	Yes	No	No	No				№60	No	No	No	No	№180	Yes	No	Yes	Yes
№61	No	No	No	No	№256	Yes	No	No	No				№61	Yes	Yes	No	No	№181	Yes	Yes	No	No
№62	Yes	No	No	No	№257	Yes	No	Yes	No				№62	Yes	Yes	Yes	Yes	№182	Yes	Yes	No	No
№63	Yes	No	Yes	No	№258	Yes	No	Yes	Yes				№63	Yes	Yes	Yes	Yes	№183	No	No	No	No
№64	Yes	No	Yes	No	№259	Yes	No	Yes	No				№64	Yes	Yes	Yes	Yes	№184	Yes	Yes	No	No
№65	Yes	No	No	No	№260	No	No	No	No				№65	Yes	Yes	No	No	№185	Yes	Yes	No	No
№66	Yes	No	No	No	№261	Yes	No	No	Yes				№66	No	No	No	No	№186	Yes	No	Yes	Yes
№67	Yes	No	No	No	№262	No	No	No	No				№67	Yes	Yes	No	No	№187	No	No	No	No
№68	Yes	No	No	Yes	№263	Yes	Yes	Yes	Yes				№68	No	No	No	No	№188	Yes	Yes	No	No
№69	Yes	No	Yes	No	№264	Yes	No	Yes	No				№69	No	No	No	No	№189	Yes	Yes	No	No
№70	Yes	No	No	Yes	№265	Yes	No	Yes	No				№70	Yes	Yes	No	No	№190	Yes	Yes	No	No
№71	Yes	No	No	Yes	№266	Yes	No	No	Yes				№71	No	No	No	No	№191	Yes	Yes	No	No
№72	Yes	No	Yes	No	№267	Yes	No	Yes	No				№72	Yes	No	Yes	No	№192	Yes	Yes	No	No
№73	Yes	No	No	No	№268	Yes	No	Yes	Yes				№73	No	No	No	No	№193	No	No	No	No
№74	Yes	No	No	Yes	№269	Yes	No	Yes	No				№74	Yes	No	Yes	No	№194	No	No	No	No
№75	Yes	No	No	No	№270	Yes	No	Yes	No				№75	Yes	No	Yes	No	№195	Yes	No	Yes	Yes
№76	Yes	Yes	Yes	No	№271	Yes	No	Yes	Yes				№76	Yes	No	Yes	No	№196	Yes	No	Yes	Yes
№77	Yes	No	No	No	№272	Yes	No	Yes	No				№77	No	No	No	No	№197	Yes	Yes	No	No
№78	Yes	No	Yes	No	№273	Yes	No	No	No				№78	Yes	No	Yes	No	№198	No	No	No	No
№79	Yes	No	Yes	Yes	№274	Yes	Yes	Yes	No				№79	Yes	No	Yes	No	№199	Yes	No	No	No
№80	Yes	No	No	Yes	№275	Yes	No	No	No				№80	No	No	No	No	№200	Yes	Yes	No	No
№81	Yes	No	Yes	No	№276	Yes	No	No	No				№81	Yes	No	Yes	No	№201	Yes	Yes	No	No
№82	Yes	No	Yes	No	№277	Yes	No	No	Yes				№82	No	No	No	No	№202	Yes	Yes	No	No
№83	Yes	No	Yes	No	№278	Yes	No	Yes	No				№83	No	No	No	No	№203	No	No	No	No
№84	Yes	No	Yes	Yes	№279	Yes	No	Yes	Yes				№84	Yes	No	Yes	No	№204	No	No	No	No
№85	Yes	No	Yes	No	№280	Yes	No	No	Yes				№85	Yes	Yes	Yes	Yes	№205	Yes	No	Yes	No
№86	Yes	No	No	No	№281	Yes	No	Yes	No				№86	Yes	No	Yes	No	№206	No	No	No	No
№87	Yes	No	No	Yes	№282	Yes	No	No	No				№87	No	No	No	No	№207	Yes	Yes	No	No
№88	Yes	No	Yes	No	№283	Yes	Yes	Yes	No				№88	No	No	No	No	№208	Yes	No	No	No
№89	Yes	No	No	No	№284	Yes	No	No	No				№89	Yes	No	Yes	No	№209	Yes	Yes	No	No
№90	Yes	No	Yes	No	№285	Yes	No	No	No				№90	Yes	No	Yes	No	№210	Yes	Yes	No	No
№91	Yes	No	No	Yes	№286	Yes	No	Yes	Yes				№91	Yes	No	Yes	No	№211	Yes	Yes	No	No
№92	Yes	No	Yes	No	№287	Yes	No	Yes	No				№92	Yes	No	Yes	No	№212	Yes	Yes	No	No
№93	Yes	No	Yes	No	№288	Yes	No	No	No				№93	No	No	No	No	№213	Yes	Yes	No	No
№94	No	No	No	No	№289	Yes	No	No	Yes				№94	Yes	No	Yes	No	№214	Yes	Yes	No	No
№95	Yes	No	Yes	No	№290	No	No	No	No				№95	No	No	No	No	№215	Yes	Yes	Yes	Yes
№96	Yes	No	No	No	№291	Yes	No	Yes	No				№96	Yes	No	Yes	No	№216	Yes	Yes	No	No
№97	Yes	No	No	Yes	№292	Yes	No	Yes	Yes				№97	Yes	No	Yes	No	№217	Yes	No	Yes	No
№98	Yes	No	Yes	Yes	№293	Yes	Yes	No	Yes				№98	No	No	No	No	№218	No	No	No	No
№99	Yes	No	Yes	Yes	№294	Yes	No	No	Yes				№99	Yes	No	No	No	№219	Yes	No	Yes	Yes
№100	Yes	Yes	Yes	Yes	№295	Yes	No	Yes	No				№100	Yes	No	No	No	№220	Yes	No	Yes	No
№101	Yes	No	No	Yes	№296	Yes	No	No	Yes				№101	Yes	No	No	No	№221	Yes	No	Yes	No
№102	Yes	No	No	No	№297	Yes	No	Yes	No				№102	No	No	No	No	№222	Yes	No	Yes	No
№103	Yes	Yes	Yes	No	№298	No	No	No	No				№103	Yes	Yes	No	No	№223	No	No	No	No
№104	Yes	No	No	No	№299	Yes	Yes	No	No				№104	Yes	No	No	No	№224	Yes	No	Yes	No
№105	Yes	No	Yes	Yes	№300	Yes	No	Yes	No				№105	Yes	No	Yes	Yes	№225	Yes	No	Yes	No
№106	Yes	No	Yes	Yes	№301	Yes	No	Yes	No				№106	Yes	No	Yes	Yes	№226	Yes	No	No	No
№107	No	No	No	No	№302	Yes	No	No	No				№107	Yes	No	Yes	No	№227	Yes	No	No	No
№108	Yes	No	Yes	No	№303	Yes	Yes	Yes	Yes				№108	Yes	No	Yes	No	№228	Yes	Yes	No	No
№109	Yes	No	No	Yes	№304	Yes	No	No	Yes				№109	Yes	No	Yes	Yes	№229	No	No	No	No
№110	Yes	No	Yes	No	№305	Yes	No	No	No				№110	Yes	Yes	No	No	№230	Yes	No	Yes	No
№111	Yes	No	Yes	No	№306	Yes	No	Yes	Yes				№111	Yes	No	Yes	No	№231	No	No	No	No
№112	Yes	Yes	No	No	№307	Yes	No	Yes	No				№112	Yes	No	Yes	No	№232	No	No	No	No
№113	Yes	No	No	Yes	№308	Yes	No	Yes	No				№113	Yes	Yes	No	No	№233	Yes	No	Yes	No
№114	Yes	No	No	No	№309	No	No	No	No				№114	Yes	No	No	No	№234	Yes	Yes	No	No
№115	Yes	Yes	Yes	Yes	№310	Yes	Yes	Yes	Yes				№115	No	No	No	No	№235	No	No	No	No
№116	Yes	No	No	No	№311	Yes	No	Yes	No				№116	Yes	No	Yes	No	№236	No	No	No	No
№117	Yes	No	No	No	№312	Yes	No	Yes	No				№117	No	No	No	No	№237	No	No	No	No
№118	Yes	No	Yes	No	№313	Yes	No	No	No				№118	No	No	No	No	№238	Yes	No	Yes	No
№119	Yes	No	Yes	No	№314	Yes	No	Yes	No				№119	No	No	No	No	№239	Yes	Yes	No	No
№120	Yes	No	Yes	No	№315	No	No	No	No				№120	Yes	No	Yes	No	№240	No	No	Yes	No
№121	Yes	No	Yes	No	№316	Yes	Yes	Yes	No
№122	No	No	No	No	№317	Yes	Yes	Yes	No
№123	Yes	No	Yes	No	№318	Yes	No	Yes	No
№124	Yes	No	Yes	No	№319	Yes	No	No	No
№125	No	No	No	No	№320	Yes	No	No	No
№126	Yes	Yes	Yes	No	№321	Yes	No	No	No
№127	No	No	No	No	№322	Yes	No	No	No
№128	Yes	No	Yes	No	№323	Yes	No	No	Yes
№129	Yes	No	Yes	Yes	№324	No	No	No	No
№130	Yes	No	Yes	No	№325	Yes	No	Yes	No
№131	Yes	No	Yes	No	№326	Yes	Yes	Yes	No
№132	Yes	No	No	No	№327	Yes	No	No	No
№133	Yes	No	No	Yes	№328	Yes	No	Yes	No
№134	Yes	No	No	No	№329	Yes	No	No	No
№135	Yes	No	Yes	No	№330	Yes	No	Yes	No
№136	Yes	No	No	No	№331	Yes	No	Yes	No
№137	Yes	No	No	No	№332	Yes	No	Yes	No
№138	Yes	No	Yes	No	№333	Yes	No	No	Yes
№139	Yes	No	Yes	No	№334	Yes	Yes	No	No
№140	Yes	No	Yes	Yes	№335	Yes	No	No	No
№141	Yes	Yes	Yes	No	№336	Yes	No	No	No
№142	Yes	No	Yes	No	№337	Yes	No	No	No
№143	Yes	No	Yes	No	№338	Yes	No	Yes	No
№144	Yes	No	Yes	Yes	№339	Yes	No	Yes	No
№145	Yes	No	No	No	№340	Yes	No	Yes	No
№146	Yes	Yes	No	No	№341	Yes	No	Yes	No
№147	Yes	No	Yes	No	№342	Yes	Yes	Yes	No
№148	Yes	No	Yes	No	№343	Yes	No	No	No
№149	Yes	No	No	No	№344	Yes	No	No	No
№150	Yes	Yes	No	Yes	№345	Yes	No	Yes	Yes
№151	Yes	No	Yes	No	№346	No	No	No	No
№152	Yes	No	No	No	№347	Yes	No	No	No
№153	Yes	No	Yes	No	№348	Yes	Yes	No	No
№154	No	No	No	No	№349	Yes	No	Yes	No
№155	Yes	No	Yes	No	№350	Yes	No	No	Yes
№156	No	No	No	No	№351	Yes	No	Yes	No
№157	Yes	No	Yes	No	№352	Yes	No	Yes	No
№158	Yes	No	Yes	No	№353	Yes	Yes	No	No
№159	Yes	No	No	Yes	№354	No	No	No	No
№160	Yes	Yes	No	No	№355	Yes	No	Yes	No
№161	Yes	No	Yes	No	№356	No	No	No	No
№162	No	No	No	No	№357	Yes	No	No	No
№163	Yes	No	No	Yes	№358	Yes	No	Yes	Yes
№164	Yes	No	No	No	№359	No	No	No	No
№165	Yes	No	Yes	No	№360	Yes	No	Yes	Yes
№166	Yes	No	Yes	No	№361	Yes	No	Yes	Yes
№167	Yes	No	Yes	Yes	№362	Yes	No	Yes	No
№168	No	No	No	No	№363	Yes	No	No	No
№169	Yes	No	Yes	No	№364	Yes	No	Yes	Yes
№170	No	No	No	No	№365	No	No	No	No
№171	Yes	No	Yes	No	№366	Yes	No	Yes	No
№172	Yes	No	No	No	№367	Yes	No	Yes	Yes
№173	Yes	No	No	No	№368	Yes	No	Yes	No
№174	Yes	No	No	No	№369	Yes	No	Yes	No
№175	Yes	No	No	No	№370	Yes	No	Yes	No
№176	Yes	No	No	Yes	№371	Yes	No	Yes	No
№177	Yes	No	No	No	№372	No	No	No	Yes
№178	Yes	No	No	No	№373	Yes	No	Yes	Yes
№179	Yes	No	No	Yes	№374	No	No	No	No
№180	Yes	Yes	Yes	No	№375	Yes	No	No	No
№181	Yes	No	No	No	№376	Yes	No	Yes	Yes
№182	Yes	No	Yes	Yes	№377	Yes	No	Yes	No
№183	Yes	No	Yes	No	№378	Yes	No	No	No
№184	Yes	No	No	Yes	№379	Yes	No	No	No
№185	No	No	No	No	№380	Yes	No	Yes	No
№186	Yes	No	No	No	№381	Yes	No	No	No
№187	Yes	Yes	No	No	№382	Yes	No	No	No
№188	Yes	No	No	Yes	№383	Yes	No	No	No
№189	Yes	No	No	Yes	№384	Yes	Yes	Yes	No
№190	Yes	No	Yes	Yes	№385	Yes	No	Yes	No
№191	Yes	No	Yes	Yes	№386	No	No	No	No
№192	Yes	No	Yes	No	№387	Yes	Yes	Yes	Yes
№193	Yes	No	No	No	№388	Yes	Yes	Yes	Yes
№194	Yes	Yes	No	Yes	№389	Yes	No	Yes	No
№195	Yes	No	Yes	No	№390	Yes	No	No	No
